# Supplementary material for: GPR37 modulates body weight and insulin sensitivity in a sex-biased manner
Source: PLoS One. 2026 May 28;21(5):e0349406. doi: 10.1371/journal.pone.0349406 (PMC13218456; doi:10.1371/journal.pone.0349406)
Supplement: S1 File — (XLSX) [file pone.0349406.s001.xlsx]

## Sheet: GTT (Male)
		WT								Gpr37+/-
	Time (min)	M1	M2	M3	M4	M5	M6		Time (min)	M1	M2	M3	M4	M5	M6	M7	M8
	0	203	197	194	214	201	228		0	199	172	224	231	237	177	249	209
	30	302	323	297	342	256	296		30	281	341	347	423	439	274	435	302
	60	250	247	209	275	224	255		60	225	217	225	207	252	206	319	241
	90	271	227	217	256	222	248		90	208	165	206	195	249	190	313	227
	120	242	225	202	256	189	230		120	204	140	197	183	229	156	246	219
	M=mouse number
	*All measurments represent blood glucose levels measured in mg/dL

## Sheet: GTT(Female)
		WT							Gpr37+/-
	Time (min)	M1	M2	M3	M4	M5		Time (min)	M1	M2	M3	M4	M5	M6
	0	153	189	178	192	196		0	181	204	196	170	158	167
	30	304	246	286	215	286		30	259	266	273	220	225	222
	60	239	189	206	186	231		60	184	198	208	137	182	169
	90	183	178	205	155	211		90	179	173	201	159	168	144
	120	141	157	197	115	227		120	185	177	188	150	177	138
	M=mouse number
	*All measurments represent blood glucose levels measured in mg/dL

## Sheet: ITT(Male)
		WT								Gpr37+/-
	Time (min)	M1	M2	M3	M4	M5	M6		Time (min)	M1	M2	M3	M4	M5	M6	M7	M8
	0	207	219	224	249	221	190		0	209	181	178	143	188	161	251	190
	30	261	249	219	287	215	239		30	253	147	144	145	180	105	241	208
	60	230	254	215	238	185	258		60	221	132	161	150	140	163	274	206
	90	250	193	164	188	182	184		90	190	95	129	102	116	132	183	179
	120	230	228	200	236	197	218		120	179	114	136	115	128	140	190	187
	M=mouse number
	*All measurments represent blood glucose levels measured in mg/dL

## Sheet: ITT(Female)
		WT							Gpr37+/-
	Time (min)	M1	M2	M3	M4	M5		Time (min)	M1	M2	M3	M4	M5	M6
	0	178	211	186	190	203		0	236	184	172	172	173	183
	30	151	167	159	215	191		30	189	167	170	153	173	147
	60	166	179	105	226	171		60	181	172	185	136	172	122
	90	122	122	105	179	158		90	120	145	130	125	127	93
	120	178	200	167	223	182		120	130	149	114	111	118	118
	M=mouse number
	*All measurments represent blood glucose levels measured in mg/dL

## Sheet: Body Weight
		Male					Female
		WT	Gpr37+/-				WT	Gpr37+/-
	M1	38	32			M1	33	27
	M2	37	30			M2	26	25
	M3	30	30			M3	23	24
	M4	40	24			M4	24	23
	M5	37	29			M5	27	22
	M6	37	31			M6		25
	M7		36			M7
	M8		30			M8
	M=mouse number
	*All measurments represent weight in (g)

## Sheet: Baseline & Fasted Blood Glucose
		Male				Male				Female				Female
		WT				Gpr37+/-				WT				Gpr37+/-
		Baseline	Fasted			Baseline	Fasted			Baseline	Fasted			Baseline	Fasted
	M1	207	207		M1	179	209		M1	235	190		M1	220	183
	M2	233	219		M2	223	181		M2	175	178		M2	225	x
	M3	209	224		M3	230	178		M3	235	211		M3	224	184
	M4	226	249		M4	223	143		M4	210	186		M4	207	172
	M5	203	221		M5	220	188		M5	234	203		M5	206	172
	M6	234	190		M6	238	161						M6	204	173
					M7	252	251
					M8	211	190
		M=mouse number
		*All measurments represent blood glucose levels measured in mg/dL
